# Supplementary material for: Comparative Transcriptome Analysis Reveals the Influence of Abscisic Acid on the Metabolism of Pigments, Ascorbic Acid and Folic Acid during Strawberry Fruit Ripening
Source: PLoS One. 2015 Jun 8;10(6):e0130037. doi: 10.1371/journal.pone.0130037 (PMC4460069; doi:10.1371/journal.pone.0130037)
Supplement: S1 Table — (XLS) [file pone.0130037.s004.xls]

## Sheet: Sheet1
Table S1. Primers used in qRT-PCR experiment to validate the deep-sequencing data
Gene name	Gene sequence	Gene length	Forward primer (5′→3′)	Reverse primer (5′→3′)	Gene description	Significant
comp115866_c0_seq11	AATCCCCCAGCTTGTGGGAGATAACTTTCATCCCTTCAATCTTCCTGGAATGTAACTTGGTAACTAAATAATTTCACAAAGTTCTGATCATTATGAAATATAGGAATCTTATTATTCATCATTACAGATATTGCTACCCCTTTTGTTTTCTTCATCAATCTAGTAATTAGCAACATGAAAGTAACCAAGGTGATGGCATCTAAGTTTACCTCAGAATGCCCAAATGAAGATCACCAGAAAAATAAATCCAAAAAAGGAAAACTACCCAGAAACGTAGTGGAAAGAATACATATAGCAGATCAACCAAGTGAACCCAGATACCTTCAAGTTCAAGCAGCCACACTGTGAAGCACAACGGTCTCGACGGTGAGCCCAGGCCCGAACCCAAACAGAACACCC…	1622	CTTCAAGTTCAAGCAGCCACA	GAAGGAGTGGGGTGTTCTGTT	chalcone synthase (CHS)	Yes
comp109519_c0_seq12	GAATCAATTCCAAATTAGTGAAATTACGCCTTTACAACCTGGGGATGATGGCGTTTGCTTGTTACACTTGAAACTTATATCAGCCCGATGAAGATTAACTAAATGAAATTGAATCTAAATTTACACGTGAACTCGAGATTCAATTGTATTTTTCTCTAATATGGTATACATACGCTACAAACTGAGACAAAAAAAATCTAAGTTTATCTTGCCACCAACTGCTCAGTTAATTTAGGACCTATAATTGCTCTCCCATAAGCTATTGGCAGTGATACTAACTTCTTTGCTTTTCCTACATAAGCCCTCTTTGTGAAATTGTCATAACCATTTGCTTCAATGGCATCCAGAATCTGCCTATATAGCAACAAAGAAGCCCACACTGGCCATCTACTTGCTGAG…	2226	TGCCACTTGTCTGTCACTTTCC	GCCCTTGGAATCGCTAATCA	phytoene synthase (PSY)
comp106745_c0_seq2	TTTTGTGCCGTGAATGGTTGAGGGTTTTTTGTGGGCCAGTTTAACATTGAATTGTTTTGACTGTAAAGTTTTTTTTTTTTTTTTTCCAATCTAATGCATTGCTTAGATAAATAGCAAAGCTCTCATTTTAATACATATAATCAATATCTTTTCAATTGTTTTATCACCCAAATGGAGCCAATGGCTCTTCAAGTAAGGGGTTAATTTTAGACTTGAACCCTTTTGCTTATGATGCTAATACTAATAATCAACCATGATACGCTTTCAAACTACTTTCTAATTTCTAAGGCCTTACACAAAGTACGAAGAAGTCTCTTTACAGATGCAATACTACTCCCTATCTATACATCTTTATTCAATGTCAGCATGTACATAATCAACAAAAACAAAATTCTTTTC…	2312	TGAGGGTATCATAGCCGTAGAAG	AAGGGAGGATTGATGAAGGTGGA	pheophorbide a oxygenase (PAO)
comp118301_c0_seq5	CTCATCTATCGGCTTCTCCGCCTTGCTCTGTCCACCAACAAACTCTCAGTTTTCGCTTTACGAAAATGGAAGCTGCTGCATCTACAACTGCAGTACCATATCTTGAAAAAGTTGATTTTTTGAAGCTTCAAAATGGCAGTGATATTCGAGGTGTTGCTGTTGCTGGGGTTGAAGGAGAACCGCTTAATCTGACTGAACCTGTGGCAGAAGCAATAGCAGCTGGTTTTGCAGCATGGTTAGTGGAAAAGAAGAAGGCCGACTCTAAATGTTTGAGAGTTTCTATTGGCCATGATTCTCGAATATCTGCACAAAAGTTAGAGGATGCAATTTCGCGAGGAATCGCTGGTGCTGGTCTGGGTGTTGTTCAATACGGATTGGCATCCACACCAGCCATGTTTA…	2267	TCGGCTGATTGCCTTGATGTC	GTTTCTGCTCGATGAATGTGGT	Phosphomannomutase (PMM)
comp109108_c0_seq20	TTCTCTTAATCGAGATCACACATTTACACAGTATCCTCGATGAGTCACTCGACCCAATTGTACTTTTAAGTGTACAATGCGAGTGTAAGATAATCACAGTACATGTCAAATGAGAGGTCTACTGCCTTATAAATACAAATGTTTGGAGTGGAAATGCTAATTATATACTTTCACTTTCATTGTCCATTATTACAAATTTCCATCTACAGCTCGATTTACAAATGTGCCGGTGAAGGTTGTTTGAAGATGTACACTTCATCGTATCCCTTCCCTGCCTTCCCACAAAATGTTGGACTGTAATTGTAGATGAGATTGTCGAGGACATCCTGAAGAGGTGGCCTGTTTAATGACTTCCTTGCCTCGCTGCATCAAAAATTGAATTGTAATAGGTTTCCGCTT…	1689	ATGAGCGGAATAACACGAGCG	GCTACTCGGAGATGTGGAAC	gamma-glutamyl hydrolase (GGH)
comp106234_c0_seq1	TTTTTTTTTAAGAGAATCAAGAGAATGAAGTTTTATTGCAAAGTTTCAAAAGCCATTCATCATTAATCAAAGTTCAAAGATTTACACAAGCCACAACATACCACATTCCACTTTTGTCTCTGGTATTTTCACATATTCAAAACGTAACATCTCTACTGTGTGAGTTATGCCCTTGGCTTCATAACTATGGTAGAGTGCTTCAAGATATGCAGGCTAAACTGTCCACCTTTCTCCGTCGTGTCAAGCTGAGTCTGTCCTGGAGGAGGTAACATCTCAAAGTTCTGGACCAAACGTCCCAAAGTAACCCCAAGGATCGGCAGTGCCAAAATAATCCCGGGACAACTTCTCCGGCCGACACCAAACGGAAGGTACCTGAAGTCATTGCCATTGGCCTCAACC…	1727	TTGTGAAGTTCGGGTTCTGTGA	CAATCGAGTGGGGAATAGCC	cinnamate 4-hydroxylase (C4H)	No
comp110404_c0_seq12	TAGTATGCATTGCCTGATTTGCCTCTACTATGTTTCTTGTTTTCATGTTGGGTGCTGCTAAATATACCTAGCAAATGACTAAGTAGACCCAACAAACTTTATACACCCAACAACACATTTCAATAATACCCTTAAGTTCATAAACCCAGCTAAGCCCTTGACCAGAAATACACGGTTTCCGCTGCTTCTGATATGGTTGGGTTCCAAACACGATTTTGGCAGAGAGCGGCTGTCGTGGTGGTTGCAAAGACGGAAGCTCTTATAAAGGAAGAGCTCCGAATCTAAACTCCTCATTGTTGATTAATTGAAGATCGATACAGACCCGACTTCATGGCCGGATTTGTATGTAGATACATGTTATATACATGTACACAAAAGGATCATATTGCATACAATAAT…	2448	TCCCTGATAGAACAGCACCTT	AAGAATGGATTTCACGCAGT	phytoene desaturase (PDS)
comp112527_c0_seq3	ATTTTGTTTGATAAAAGAATAGAGAAAGTGTGTGAGTTGACCGATAAACCCTGGGTCCTCATAATTCAGCGATAAACCTGAAACTTGCCAAAAGCCAACGAACGACCCACACAGAAAAATGCAGAGAGCTCTCACTCTCAAGCGCACGCTCCAATCCCTCCCCAGAATCACTAAAAACCCATTAATCCCAGGGCGTGCATTCTGCAATGCTTCAACACCGTCGCCGGCATCAGCATCTGAGCTGCGCAAGTACATGGGGTACACCGCCCTCGTGTTATTCTGCGGTGCCGCCACCTACTACTCTTTCCCATTTCCCGAGGACGCCAAGCACAAGAAGGCCCAAATCTTCCGCTACGCCCCTCTCCCTGAGGAGCTCCACACCGTCTCTAACTGGAGCGG…	2296	TCCATTAGGGAGCAGCAGATT	GGAGGGTAACTTCAGCAACA	L-galactono-1,4-lactone dehydrogenase (GLDH)
comp113375_c0_seq4	ATTTTTTCTTTTTTTCAAGTTTCCGGACTACTAGACATCTTCTCTCAATGCATCGCACAACTTGGGCAATCTTTTCTAGGTCGATTCGTGACGGATGTCTCTCACTCTTTTCTGTCAATTTGATGGCTTCCAGTGCCACTTTGATTAGAGGAATGGTGTCAGGAGGTTAAGCAGCTGAGGATTGCACTGTTGCCACTTGCCAAATGAATTTGGAATTTTAGGATTTCAATTACTTAGATTTGAAATCCAAATTCCATTTCCGAACGGGGCCTTATTATATTCCAGAATTCCAGTGAATCAAAAGGCACCTCAAGGAGTCCTTTCACCAGAAAGATTTCAAGGACTGGTTTGTGGAACTACTTTCAAGGCTTGCAAGTTACTAGATAGACATCCCCTAAT…	2251	TGGGAAGCAATGTGGGTGAC	GCTGGTGCGGTCTCATACAA	dihydropteroate synthase (DHPS)
Actin	ATTGGTTATTGTCAATGTTACTTCTGGAAATTCCATGTAGGTATTGTCCTGGACTCTGGAGATGGTGTCAGTCACACTGTTCCCATTTATGAGGGGTATGCTCTTCCACATGCCATTCTCCGTCTTGACTTAGCAGGTCGTGACCTCACTGATGCTCTTATGAAAATCTTGACTGAGCGTGGCTATTCCTTCACCACCACTGCTGAGCGAGAAATAGTCAGGGACATGAAGGAGAAGCTTGCATATGTTGCCCTTGACTACGAACAAGAACTTGAGACCTCCAAGAGCAGCTCCTCAGTTGAGAAGAACTATGAGCTTCCCGACGGCCAAGTCATCACGATTGGAGCTGAGAGATTCAGGTGCCCAGAAGTCCTCTTCCAACCATCTCTCATTGGAATG…	1650	TCACCATAGGAAAGAAAGGCATAG	TTGGGTGGTAGCACAAGGGT	Actin
