# Supplementary material for: Comparative Transcriptome Analysis Reveals the Influence of Abscisic Acid on the Metabolism of Pigments, Ascorbic Acid and Folic Acid during Strawberry Fruit Ripening
Source: PLoS One. 2015 Jun 8;10(6):e0130037. doi: 10.1371/journal.pone.0130037 (PMC4460069; doi:10.1371/journal.pone.0130037)
Supplement: S3 Table — (XLS) [file pone.0130037.s006.xls]

## Sheet: Anthocyanins
Sheet 1: Differentially expressed genes in anthocyanin biosynthesis pathway.
Gene name	Length	CK0_rpkm	CK5_rpkm	CK8_rpkm	ABA5_rpkm	ABA8_rpkm	NDGA5_rpkm	NDGA8_rpkm
3-deoxy-7-phosphoheptulonate synthase (DAHPS)
comp115126_c1_seq7	2256	23.2549	23.3086	24.5697	17.4752	21.8568	22.3673	25.4127
comp116471_c0_seq1	2172	17.8746	13.0064	30.2246	14.539	13.7421	20.7678	16.0467
3-dehydroquinate synthase (DHQS)
comp110438_c0_seq3	1737	30.5421	26.8731	30.4252	18.9281	17.0092	31.3435	28.8854
3-dehydroquinate dehydratase/shikimate dehydrogenase (DHD/SHD)
comp111594_c0_seq2	1147	14.5473	16.1939	13.4987	11.6149	13.2997	16.6441	16.8182
comp111594_c0_seq9	2099	24.7882	27.5958	26.4425	23.9774	20.3708	25.6539	25.7507
Shikimate kinase (SK)
comp107612_c1_seq2	1493	12.9266	6.65397	9.71854	3.67943	5.79996	11.2576	7.60257
comp107612_c2_seq1	355	7.45986	2.68903	6.27212	1.11193	3.06486	6.43179	2.7826
5-enolpyruvylshikimate-3-phosphate synthase (EPSPS)
comp113558_c0_seq1	2318	20.0269	20.8634	17.5193	18.7107	19.1914	21.6596	21.8544
chorismate synthase (CS)
comp107579_c0_seq1	2052	17.933	27.8494	29.2687	26.0896	16.7432	28.4484	19.3285
chorismate mutase (CM)
comp110932_c0_seq11	525	17.6056	17.2276	15.0828	14.1603	12.8619	19.2328	15.585
comp113505_c1_seq5	1595	27.8895	29.2149	26.0616	27.8418	24.3042	30.4518	25.8714
Phenylalanine ammonia lyase (PAL)
comp105622_c0_seq2	2557	2.79568	2.78416	9.61326	2.3735	9.10238	2.73344	3.95068
comp109063_c0_seq1	2845	11.523	22.5266	69.0224	35.0509	23.9554	16.1003	14.2161
comp109367_c0_seq10	345	9.98394	28.0449	60.6925	56.9695	40.5429	14.6336	13.668
comp109367_c0_seq2	428	4.93383	8.84595	29.6292	10.3756	8.64844	7.43906	6.18369
cinnamate 4-hydroxylase (C4H)
p-coumarate ligase (4CL)
comp113055_c0_seq3	2318	9.87156	1.45185	1.62216	1.45457	1.43718	3.03169	2.70165
comp116778_c1_seq6	2278	11.4126	4.39652	4.27224	3.68222	3.71266	4.9949	4.71272
comp106727_c0_seq5	1998	8.13463	4.34862	3.0259	1.79455	2.14455	5.333	4.81346
comp108249_c0_seq1	2084	14.1859	7.2514	5.49073	4.59324	6.09279	9.47717	8.27269
comp116561_c0_seq5	592	12.777	17.109	18.6065	17.0029	23.5893	16.7347	10.3265
comp117227_c0_seq1	1893	15.1144	25.9321	20.5022	22.0339	28.987	25.7987	15.202
comp97637_c0_seq1	2566	14.1047	79.5684	176.845	202.027	228.755	19.8579	52.5805
comp97637_c0_seq3	2292	16.3271	92.7372	208.312	235.967	270.162	23.1893	61.7938
comp99227_c1_seq17	2635	12.9077	71.2217	154.089	178.61	202.472	18.014	47.9499
comp99227_c1_seq18	2361	14.9262	83.037	181.995	208.841	239.619	21.0341	56.3565
comp99227_c1_seq3	2552	10.1466	52.5652	119.809	135.638	144.644	13.1174	35.5454
comp99227_c1_seq32	2278	11.9065	62.567	144.609	161.801	176.189	15.6585	42.7663
comp99227_c1_seq34	2401	11.693	62.7177	147.218	164.007	176.011	15.3952	41.3206
comp99227_c1_seq35	2127	13.7771	74.7373	177.309	195.681	213.836	18.4101	49.7981
chalcone synthase (CHS)
comp115866_c0_seq11	1622	31.9712	4.97762	110.147	26.344	144.691	6.72567	26.6702
comp115866_c0_seq9	687	27.4875	3.95663	84.482	20.5651	111.4	5.66852	24.1726
chalcone isomerase (CHI)
comp100721_c0_seq1	1053	56.8249	36.8002	246	157.819	198.845	43.2709	56.7287
comp105294_c1_seq1	1480	14.3149	3.49833	24.3603	5.84545	26.2912	6.30818	17.7566
flavanone 3-hydroxylase (F3H)
comp105372_c0_seq5	1555	18.9117	9.30207	54.2699	30.4089	78.1639	10.5558	20.5439
comp105372_c0_seq9	1710	28.4634	12.5937	75.6085	45.0713	112.765	13.9831	27.2379
comp96824_c0_seq2	432	4.92821	2.47191	12.2198	5.13977	13.4497	12.9786	9.57794
dihydroflavonol 4-reductase (DFR)
comp105601_c0_seq1	1023	37.8324	95.5287	87.6815	96.915	114.076	88.0753	85.976
comp105601_c0_seq11	1776	16.0808	26.3832	28.2792	24.2264	29.6903	32.1337	25.47
comp105601_c0_seq2	1711	15.7712	27.3382	29.8103	25.5505	31.0674	33.1988	26.0673
comp105601_c0_seq3	1813	8.60191	9.90598	17.6412	7.86529	18.6039	11.1317	11.2775
comp105601_c0_seq5	1878	9.1429	9.6062	16.6145	7.22523	17.733	10.8882	11.2246
comp105601_c0_seq7	733	38.4667	103.745	90.5061	91.2565	103.522	101.549	76.9936
comp105601_c0_seq8	824	20.8588	51.2883	47.9773	51.6173	71.1121	56.2509	46.2335
comp111894_c0_seq11	2576	33.3276	43.9731	65.3139	51.7616	47.1836	44.5105	45.1049
comp112886_c1_seq2	1992	82.3473	174.314	194.981	184.47	187.718	126.786	146.195
comp112886_c1_seq3	836	104.226	194.777	208.909	216.156	185.197	131.538	163.597
comp112886_c4_seq1	1064	96.3861	187.938	202.657	207.338	181.387	128.316	152.854
anthocyanidin synthase (ANS)
comp101059_c0_seq11	1794	21.6795	73.0164	33.2149	120.632	219.108	41.7528	104.775
comp100589_c0_seq2	1550	6.65553	4.46771	18.2562	5.45412	15.0739	11.1546	10.8462
Leucoanthocyanidin reductase (LAR)
anthocyanidin reductase (ANR)
comp103703_c0_seq1	1323	37.1689	8.4262	10.3655	6.14131	4.79023	9.67429	36.4874
glucosyltransferase (GT)
comp105478_c1_seq2	1887	5.44857	10.5807	7.97847	13.2223	16.4239	8.30873	7.94121
comp105708_c0_seq13	1904	13.3907	4.2234	5.2276	4.00816	2.9986	4.6769	6.91099
comp108011_c0_seq2	2056	27.4955	124.921	58.5884	140.706	96.2809	49.7155	67.7083
comp108887_c3_seq3	2276	29.3551	28.4141	35.0114	36.9485	35.1781	27.8667	37.1698
comp111895_c0_seq1	757	0.18292	2.47933	1.90896	3.30249	9.37941	1.25676	1.99431
comp111895_c0_seq3	922	0.619514	4.82585	7.19693	8.95502	17.251	1.99492	5.23566
comp111895_c0_seq5	748	0.300822	3.93679	4.15955	4.3317	11.3217	0.797048	3.26417
comp113078_c0_seq7	1848	0.412115	4.50897	5.41793	5.94522	14.8829	1.46893	3.4291
comp103067_c0_seq12	2680	36.3938	39.894	39.4668	28.4513	23.1785	67.0408	39.8147
comp105708_c0_seq12	1837	5.51207	11.3972	6.38152	12.3287	15.5215	9.03896	9.38502
comp105708_c0_seq4	1884	7.82756	7.88378	6.1284	8.86092	11.3597	6.63871	7.73622
transcription factor (TF)
comp106434_c0_seq1	1245	29.2651	15.0102	6.27729	18.376	22.6498	19.3993	7.2307
comp106434_c0_seq6	1218	21.0605	12.2079	4.74575	14.3677	16.9541	14.622	5.38639
comp107695_c2_seq7	629	28.1234	14.7907	7.87689	16.8395	21.2922	20.8525	6.96338
comp113395_c0_seq6	1312	0.171505	8.45985	118.944	57.9791	220.804	1.04419	8.28204
comp118358_c0_seq4	2724	16.3493	17.9736	21.5556	21.8331	56.508	21.8214	14.3618

## Sheet: carotenoids
Sheet 2: Differentially expressed genes in carotenoid biosynthesis pathway.
Gene name	Length	CK0_rpkm	CK5_rpkm	CK8_rpkm	ABA5_rpkm	ABA8_rpkm	NDGA5_rpkm	NDGA8_rpkm
1-deoxy-D-xylulose-5-phosphate synthase (DXS)
1-deoxy-D-xylulose-5-phosphate reductoisomerase (DXR)
comp117395_c1_seq17	1024	3.90463	5.79881	2.63522	4.12788	5.40026	4.17463	7.42614
2-C-methyl-D-erythritol 4-phosphate cytidylyltransferase (CMS)
4-diphosphocytidyl-2-C-methyl-D-erythritol kinase (CMK)
2-C-methyl-D-erythritol 2,4-cyclodiphosphate synthase (MCS)
isopentenyl-diphosphate delta-isomerase (IPI)
comp106476_c0_seq1	1262	32.8895	29.821	25.8342	29.0238	22.1313	29.5915	34.7213
geranyl diphosphate synthase (GGPS)
geranylgeranyl reductase (GGR)
comp107087_c0_seq1	1705	34.5263	25.8022	21.0764	17.8942	10.0129	43.3817	29.0886
phytoene synthase (PSY)
comp109519_c0_seq12	2226	16.3757	37.8546	46.3304	61.2302	37.0063	19.5175	22.6572
comp109519_c0_seq6	1697	12.821	29.6327	40.7701	52.4723	31.8657	16.8485	18.7919
comp109519_c0_seq8	2126	17.1867	39.7569	49.2241	64.6518	39.1373	20.6921	23.7492
comp110189_c0_seq10	2161	16.1394	39.4574	45.7725	62.5924	37.2318	19.9343	23.3128
comp110189_c0_seq11	731	14.8936	39.6637	43.8539	59.4891	31.7016	17.752	21.7488
comp110189_c0_seq5	1833	20.51	49.0336	57.3579	78.1088	46.7702	24.138	28.1047
comp110189_c0_seq9	1288	10.7508	27.0082	27.7398	38.7175	24.3407	12.419	15.8164
phytoene desaturase (PDS)
comp110404_c0_seq10	1136	8.19732	16.6213	13.902	13.0594	11.5031	9.98268	15.6193
comp110404_c0_seq12	2448	11.5322	20.3767	17.5527	17.3744	15.8079	14.0218	19.3462
phytoene desaturase (PDS)
zeta-carotene desaturase (ZDS)
comp117631_c0_seq4	3191	13.9458	22.8221	14.9583	18.0863	7.61025	21.343	17.0786
carotenoid isomerase (CRTISO)
Carotene epsilon-monooxygenase
lycopene beta cyclase (LCYB)
Lycopene epsilon cyclase (LCYE)
zeaxanthin epoxidase (ZEP)
comp108626_c0_seq2	2409	8.12631	12.7544	8.80826	13.4022	12.1294	7.74576	8.30167
violaxanthin de-epoxidase (VDE)
comp101834_c0_seq10	3294	8.94342	0.275066	10.4124	0.409434	0.0544834	3.00757	3.82495
comp101834_c0_seq14	3318	8.87352	0.2682	10.3371	0.431257	0.0608505	2.97817	3.8029
acetyl-CoA C-acetyltransferase (ACAT)
comp103345_c1_seq2	1723	71.8573	71.2079	66.2659	59.4507	49.2548	70.9119	82.5898
comp109332_c0_seq4	1712	60.1563	51.7998	57.5875	45.6527	39.8353	57.4749	50.961
comp109332_c0_seq9	1785	55.1555	47.8867	53.572	41.6756	36.742	53.1701	46.5902
hydroxymethylglutaryl-CoA synthase (HMGCS)
comp112067_c0_seq2	1948	13.7458	8.37229	7.7362	5.31074	5.99418	13.3491	11.4431
Mevalonate kinase (MVK)
phosphomevalonate kinase (PMVK)
farnesyl diphosphate synthase (FPPS)

## Sheet: Chlorophyll
Sheet 3: Differentially expressed genes in chlorophyll breakdown pathway.
Gene name	Length	CK0_rpkm	CK5_rpkm	CK8_rpkm	ABA5_rpkm	ABA8_rpkm	NDGA5_rpkm	NDGA8_rpkm
chlorophyll(ide) b reductase
comp109663_c0_seq2	2070	1.95665	5.76844	8.04247	5.32351	10.2089	4.35087	8.48171
Chlase
pheophorbide a oxygenase (PAO)
comp106745_c0_seq2	2312	10.5635	11.568	10.7213	13.559	13.0846	10.1721	10.617
red chlorophyll catabolite reductase (RCCR)
comp109834_c0_seq3	1645	13.5945	12.8356	16.18	10.4083	12.7987	13.8956	18.7061

## Sheet: Ascorbic acid
Sheet 4: Differentially expressed genes in ascorbic acid biosynthesis pathway.
Gene name	Length	CK0_rpkm	CK5_rpkm	CK8_rpkm	ABA5_rpkm	ABA8_rpkm	NDGA5_rpkm	NDGA8_rpkm
Glucose-6-phosphate isomerase (GPI)
comp106510_c0_seq12	2144	35.0375	31.3408	33.6731	28.0463	23.2445	28.618	36.1636
comp117155_c0_seq1	597	10.6404	12.3313	8.0521	10.9924	8.88699	13.0461	12.7064
comp117420_c0_seq3	2533	22.4612	23.1486	17.8078	21.7197	18.3817	21.7191	22.7072
Mannose-6-phosphate isomerase (MPI)
comp107047_c0_seq1	2085	12.0456	3.82572	3.86147	2.82404	3.65285	6.28467	5.81939
comp107047_c0_seq13	2042	16.6561	4.42131	5.88529	4.36553	5.0426	8.11289	7.85869
comp107047_c0_seq14	1845	9.31581	2.71855	3.26883	2.43366	2.63244	4.19393	4.40446
comp107047_c0_seq5	2422	13.2711	3.55394	4.59053	3.44292	3.91336	6.38436	6.25632
comp107047_c0_seq9	1731	14.779	4.42116	4.6682	3.50609	4.58131	8.08288	7.09563
Phosphomannomutase (PMM)
comp102125_c0_seq3	1218	26.418	24.5486	34.6609	23.2935	13.7309	27.0154	30.0536
comp118301_c0_seq5	2267	20.4392	19.4486	24.8212	27.1267	36.7378	23.3947	24.7221
comp118301_c0_seq6	1437	21.0549	21.5618	28.2908	32.3795	43.6338	26.7381	28.4955
comp84471_c0_seq1	315	10.0007	9.6565	7.16221	9.24179	9.43633	9.94659	14.3188
Mannose-1-phosphate guanyltransferase (GMPPB)
comp105540_c0_seq1	1676	35.2786	31.9348	23.016	28.9495	9.8314	45.4341	20.4174
comp105540_c0_seq2	994	27.8961	21.1444	14.5529	18.2508	6.87225	30.6786	14.1192
comp109042_c0_seq11	3319	11.6088	10.4371	14.4392	8.80095	9.78383	11.3052	17.4926
comp109042_c0_seq4	3724	10.1603	9.01531	12.8332	7.69364	8.50896	9.90882	15.2849
GDP-mannose 3,5-epimerase (GME)
comp105706_c0_seq1	1724	92.9998	58.1684	77.1926	40.8797	16.4933	68.347	85.5582
GDP-L-galactose phosphorylase (GGP)
comp118304_c0_seq1	2376	148.932	84.1607	113.677	68.6202	39.8866	113.63	107.201
comp107079_c0_seq10	1070	15.5294	5.29245	4.03785	4.3347	1.93935	6.46101	5.20823
comp107079_c0_seq8	1841	24.4637	7.47908	5.23829	6.31625	2.83923	8.92286	6.6008
L-galactose dehydrogenase (GDH)
comp104149_c0_seq2	1483	18.9545	12.0557	14.1889	8.69498	7.61651	13.7883	18.0349
L-galactono-1,4-lactone dehydrogenase (GLDH)
Sugar phosphatase
comp114513_c1_seq1	2262	9.46553	13.0325	12.2816	16.52	19.488	10.1446	11.8816

## Sheet: Folate
Sheet 5: Differentially expressed genes in folic acid biosynthesis pathway.
Gene name	Length	CK0_rpkm	CK5_rpkm	CK8_rpkm	ABA5_rpkm	ABA8_rpkm	NDGA5_rpkm	NDGA8_rpkm
gene	Length	Definition	swiss_prot_des	swiss_prot_evalue	nr_des	nr_evalue	Pfam_des	Pfam_evalue
GTP cyclohydrolase
DHN triphosphate diphosphatase
dihydroneopterin aldolase
dihydrofolate reductase
comp101395_c0_seq6	350	3.8574	0.508507	12.3021	4.74621	3.26889	2.10207	1.3313
Para-aminobenzoate synthase (pABS)
DHPS
Folylpolyglutamate synthase
gamma-glutamyl hydrolase (GGH)
comp109108_c0_seq11	1438	26.4808	30.008	26.6202	23.5729	19.68	31.0419	27.9572
comp109108_c0_seq20	1689	20.8136	23.3452	20.1935	18.2196	15.1217	23.8302	21.8162
comp109108_c0_seq25	1168	25.2964	26.7216	26.9412	23.2205	16.998	27.1184	25.4998
comp109108_c0_seq6	1073	20.648	20.8693	22.6339	19.0991	13.7988	22.6626	21.5911
comp109108_c0_seq8	1505	22.6107	25.9629	22.2411	19.9553	16.7022	26.1706	24.4463
UDP-glycosyltransferase
comp108959_c0_seq2	1676	6.98137	1.48669	1.4165	1.29537	0.555484	4.01134	2.12404
comp110412_c0_seq5	1596	3.42706	7.08625	3.86197	5.48242	4.65257	7.55055	6.0609
